# Supplementary material for: Learning style analysis of traditional Chinese medicine residents in Taiwan: validation of the traditional Chinese version of the index of learning styles
Source: Front Med (Lausanne). 2026 Jun 19;13:1872564. doi: 10.3389/fmed.2026.1872564 (PMC13335680; doi:10.3389/fmed.2026.1872564)
Supplement: Supplementary file 3 [file Table_1.csv]

Dimension	Item	Standardized_factor_loading
ACT/REF	AR1	0.29
ACT/REF	AR2	0.11
ACT/REF	AR3	0.61
ACT/REF	AR4	0.59
ACT/REF	AR5	0.03
ACT/REF	AR6	0.63
ACT/REF	AR7	0.41
ACT/REF	AR8	-0.13
ACT/REF	AR9	0.16
ACT/REF	AR10	0.86
ACT/REF	AR11	0.51
SEN/INT	SI1	0.77
SEN/INT	SI2	0.11
SEN/INT	SI3	0.22
SEN/INT	SI4	0.44
SEN/INT	SI5	0.41
SEN/INT	SI6	0.86
SEN/INT	SI7	0.29
SEN/INT	SI8	0.66
SEN/INT	SI9	0.6
SEN/INT	SI10	0.46
SEN/INT	SI11	0.49
VIS/VRB	VV1	0.66
VIS/VRB	VV2	0.85
VIS/VRB	VV3	0.83
VIS/VRB	VV4	0.57
VIS/VRB	VV5	0.01
VIS/VRB	VV6	0.58
VIS/VRB	VV7	0.63
VIS/VRB	VV8	0.72
VIS/VRB	VV9	0.24
VIS/VRB	VV10	0.23
VIS/VRB	VV11	0.06
SEQ/GLO	SG1	0.56
SEQ/GLO	SG2	0.14
SEQ/GLO	SG3	0.66
SEQ/GLO	SG4	0.08
SEQ/GLO	SG5	0.38
SEQ/GLO	SG6	0.44
SEQ/GLO	SG7	0.55
SEQ/GLO	SG8	0.13
SEQ/GLO	SG9	0.6
SEQ/GLO	SG10	-0.07
SEQ/GLO	SG11	0.77
